# Supplementary material for: Bridged Mesoporous Oxo-Phosphonates: A General Strategy Toward Functional, Hybrid Materials
Source: Molecules. 2025 Jun 4;30(11):2459. doi: 10.3390/molecules30112459 (PMC12157266; doi:10.3390/molecules30112459)
Supplement: Supplementary file 1 [file molecules-30-02459-s001.zip]

Archive with 1 entries (1 files):
- molecules-3647749-supplementary.pdf
